# Supplementary material for: Global Studies of the Host-Parasite Relationships between Ectoparasitic Mites of the Family Syringophilidae and Birds of the Order Columbiformes
Source: Animals (Basel). 2021 Nov 27;11(12):3392. doi: 10.3390/ani11123392 (PMC8697884; doi:10.3390/ani11123392)
Supplement: Supplementary file 1 [file animals-11-03392-s001.zip]

Archive with 1 entries (1 files):
- animals-1465214-supplementary.pdf
